# Supplementary material for: PKA-Mediated Phosphorylation of SFRP4 Promotes Wnt/β-Catenin Activation and Cancer Stemness in Gastric Cancer
Source: Int J Mol Sci. 2025 Jun 11;26(12):5572. doi: 10.3390/ijms26125572 (PMC12192866; doi:10.3390/ijms26125572)
Supplement: Supplementary file 1 [file ijms-26-05572-s001.zip]

Archive with 2 entries (2 files):
- ijms-3631912-supplementary-english.pdf
- Supplementary Table.xlsx
