# Supplementary material for: PKA-Mediated Phosphorylation of SFRP4 Promotes Wnt/β-Catenin Activation and Cancer Stemness in Gastric Cancer
Source: Int J Mol Sci. 2025 Jun 11;26(12):5572. doi: 10.3390/ijms26125572 (PMC12192866; doi:10.3390/ijms26125572)
Supplement: Supplementary file 1 [file ijms-26-05572-s001.zip › Supplementary Table.xlsx]

## Sheet: Table S1
Table S1. Top ten site-specific kinase capable of phosphorylating SFRP4 from the Quokka database (http://quokka.erc.monash.edu/)
Rank	Position	Site	Motif	Score	Phosphorylation site	Kinase
1	334	T	SPKKNIKTRSAQKRT	0.796	Yes (High)	AGC/PKA
2	304	T	TVQDKKKTAGRTSRS	0.79	Yes (High)	AGC/PKA
3	297	T	RLQEQRRTVQDKKKT	0.729	Yes (High)	AGC/PKA
4	186	T	KCKKVKPTLATYLSK	0.722	Yes (High)	AGC/PKA
5	308	T	KKKTAGRTSRSNPPK	0.697	Yes (High)	AGC/PKA
6	50	T	PNHLHHSTQENAILA	0.603	Yes (High)	AGC/PKA
7	215	T	RSGNEVTTVVDVKE	0.549	Yes (High)	AGC/PKA
8	189	T	KVKPTLATYLSKNYS	0.535	Yes (High)	AGC/PKA
9	341	T	TRSAQKRTNPKRV**	0.451	Yes (High)	AGC/PKA
10	216	T	SGCNEVTTVVDVKEI	0.442	Yes (High)	AGC/PKA

## Sheet: Table S2
Table S2. List of kinases predicted to phosphorylate SFRP4 at T186 and T189 from the Quokka webserver
Position	Site	Kinase	Score	Phosphorylation site
189	T	AGC/AKT	0.366	No
186	T	AGC/AKT	0.304	No
186	T	AGC/PKA	0.722	Yes(High)
189	T	AGC/PKA	0.535	Yes(Low)
186	T	AGC/PKC	0.396	No
189	T	AGC/PKC	0.385	No
189	T	CAMK/CAMKL	0.396	No
186	T	CAMK/CAMKL	0.363	No
186	T	CAMK/PKD	0.43	Yes(Low)
189	T	CAMK/PKD	0.034	No
189	T	CMGC/DYRK	0.475	Yes(Low)
186	T	CMGC/DYRK	0.473	Yes(Low)
189	T	STE/STE-unique	0.47	Yes(Low)
186	T	STE/STE-unique	0.23	No
189	T	TKL/RAF	1	Yes(Very high)
186	T	TKL/RAF	0.001	No
189	T	Atypical/PIKK	0.321	No
186	T	Atypical/PIKK	0.236	No
